# Supplementary material for: Methylation of Salmonella Typhimurium flagella promotes bacterial adhesion and host cell invasion
Source: Nat Commun. 2020 Apr 24;11:2013. doi: 10.1038/s41467-020-15738-3 (PMC7181671; doi:10.1038/s41467-020-15738-3)
Supplement: Supplementary file 4 — Source data [file 41467_2020_15738_MOESM4_ESM.xlsx]

## Sheet: Fig. 2b
Figure 2b
Small intestine	Cecum	Colon
3.6249	1.5295	1.0443
1.6275	0.7768	0.7656
1.4768	1.4404	0.4017
0.6646	1.4919	1.499
0.972	1.5032	1.1651
5.6687	17.5169	5.4815
1.6683	7.4247	9.0313
2.2833	13.3333	12.0116
2.2244	2.5349	1.17
2.6496	10.7246	3.4046
1.5495	10.1942	2.2242
1.1505	2.4095	1.5291
0.9617	1.1952	1.8036
1.2896	2.0388	1.2048
1.2233	2.5825	1.9029

## Sheet: Fig. 3a
Figure 3a
							2015-07-08
							anti-FliC (1:5,000)
							anti-FljB (1:5,000)

## Sheet: Fig. 3b
Figure 3b
flagella-cell	fliCON	DfliBfliCON
0	8	10
1	16	13
2	21	29
3	13	17
4	12	14
5	8	4
6	1	2
7	0	0
8	0	0

## Sheet: Fig. 3c
Figure 3c
WT	DfliB	fliCON	fliCONDfliB	fljBON	fljBONDfliB	DfliCDfljB
0.900859	1.11911	1.17715	0.986766	1.20269	1.02159	0.0691302
1.05178	1.02624	1.10286	0.970513	1.02159	0.996053	0.0477627
1.0007	1.0541	1.02856	0.9798	1.05874	0.970513	0.0339366
1.0541	1.04713	1.02856	1.05178	1.06571	1.13536	0.0754148
1.1075	1.05642	1.24449	1.05178	1.09357	1.16322	0.0527903
0.970513	1.01463	1.08196	0.970513	0.910146	0.986766	0.0527903
0.961226	0.886928	0.970513	0.833527	1.00998	0.942651	0.0904977
0.903181	0.91479	0.861388	0.77316	0.919434	0.805665	0.0527903
1.07267	0.924077	1.01231	0.961226	1.10286	1.15161	0.0502765
0.977479	0.879963	0.91479	0.886928	0.852101	0.91479	0.0666164
		1.02313	0.981649
		1.02313	0.975364
		0.996732	0.922574
		1.11363	1.07215
		0.971594	0.886124
		0.965309	0.990448
		0.943942	0.955254
		0.953997	0.986677
		1.05581	0.953997
		0.95274	1.05832

## Sheet: Fig. 4b-top
Figure 4b top
WT	DfliB	fliCON	fliCON∆fliB	fljBON	fljBON∆fliB	DfliCDfljB	Dspi-1,2
1.05775	0.564154	1.50202	0.289609	0.658815	0.311762	0	0.014448
1.03951	0.640391	1.87753	0.579218	0.620061	0.311762	0.00164618	0.014448
0.583587	0.716628	1.58365	0.501247	0.716945	0.374115	0.00164618	0.010836
1.36778	0.533659	1.16462	0.356442	0.523176	0.342939	0.00329236	0.028896
0.87538	0.335443	1.38937	0.345303	0.833207	0.602741	0.00164618	0.025284
1.07599	1.20454	1.38937	0.490108	0.523176	0.394899	0.00164618	0.021672
1.08303	0.454874		0.314195	1.10737	0.56072	0.00211715	0.0016992
1.03971	0.476534		0.465473	1.05335	0.358493	0.000635146	0.00382321
0.877256	0.444043		0.314195	1.13438	0.468798	0.000494003	0.000849602
1.02857	0.656515		1.025	0.442195	0.443723	0.000119128	0.00615
1.09286	1.02339		1.04592	0.465468	0.408225	0.000357385	0.00790714
0.878571			1.08776	0.302554	0.479221	0	0.00615

## Sheet: Fig. 4b-bottom
Figure 4b bottom
WT	DfliB	fliCON	fliCON∆fliB	fljBON	fljBON∆fliB	DfliC∆fljB	Dspi-1,2
0.933333	0.939578	1.2016	0.465355	1.21429	0.575259	0.0309482	0.0150902
0.914286	0.652927	1.46377	0.616595	1.05238	0.640383	0.0154741	0.0286713
0.990476	0.875878	1.44192	0.57006	0.930952	0.640383	0.0189128	0.0294258
1.27619	0.589227		0.476989	0.971429	0.602728	0.0240708	0.0211262
1.00952	0.637002		0.372284	0.728571	0.492023	0.0361062	0.0150902
0.87619	0.716628		0.593328	0.971429	0.492023	0.0154741	0.0233897
1.01449	0.449275		0.498304	1.39148		0.0684666	0.00682144
0.956522	0.362319		0.295868	1.59027		0.0613838	0.0073899
1.02899	0.594203		0.560592	1.4457		0.0448574	0.00966371

## Sheet: Fig. 4c
Figure 4c
WT	DfliB	fliCON	fliCONDfliB	fljBON	fljBONDfliB	Dspi-1,2
0.81203	1.32143	1.22206	1.13766	1.16642	1.03951	1.20779
1.23308	0.821429	1.30693	0.888312	1.25479	0.911854	1.14935
1.21805	0.857143	1.18812	0.903896	1.55523	1.07599	1.26623
0.887218	0.857143	0.950495	0.919481	0.724595	0.966565	0.75974
1.00752	0.928571	1.1372	1.04416	1.1134	0.893617	0.818182
0.842105	0.857143	1.22206	1.02857	1.36082	0.693009	1.01299
0.952381	0.840816	1.14597	0.733422	1.06625	0.461132	3.44377
1.09524	0.607256	0.687583	0.137517	0.319876	0.293447	1.56535
0.714286	0.513832	0.916778	0.733422	0.746377	0.41921	1.14792
0.904762	0.186848	0.733422	0.595906	1.2795	0.335368	0.417427
0.809524	0.887528	0.733422	0.733422	0.959627	0.461132	3.44377
1.52381	0.607256	0.916778	0.504228	0.853002	0.461132	1.35664
1.47619	0.887528	1.32933	0.687583	0.853002	0.544974	1.87842
1.47619	0.420408	0.641745	0.504228	0.586439	0.251526	1.66971
0.571429	0.70068	1.37517	0.41255	0.639752	0.503053	2.81763
0.809524	0.747392	0.504228	0.504228	1.22619	0.209605	0.93921
1.04762	0.887528	1.14597	0.870939	1.01294	0.628816	1.46099
0.619048	0.326984	0.779261	0.641745	0.959627	0.041921	1.25228

## Sheet: Fig. 5b
Figure 5b
FliC	FliCDfliB	FljB	FljBDfliB
43.579	17.603	39.228	30.714
45.698	2.8344	49.722	29.903
54.922	17.012	51.165	34.342
30.093	23.37	41.483	28.493
26.995	12.972	37.975	24.512
27.979	18.865	38.057	19.672

## Sheet: Fig. 5c
Figure 5c
WT	DfliB	fljBON	fljBONDfliB	fliCON	fliCONDfliB	DmotAB	DmotABDfliB	DflgK	DflgKDfliB
31939000	26563130	17392530	23084630	29092950	23084630	15178930	8538150	18973670	14862710
25298220	24033310	18973670	17392530	27511820	24665770	13281570	9803061	19606120	11384200
30357870	26563130	22452170	31622780	27195590	28776730	12965340	13597790	18973670	17076300
29725410	29409180	21819720	27511820	33203920	24665770	10751740	11067970	24033310	12332880
28144270	27195590	21819720	19606120	30990320	23717080	12016660	11700430	18024980	17708760
31622780	24033310	22135940	27828040	27828040	27195590	14546480	12016660	13281570	24665770
25930680	28460500	23084630	24033310	28144270	24981990		12332880	15811390	12649110
19606120	23717080	24981990	26879360	27511820	25930680		9170605	15495160	21187260
25298220	25614450	28776730	26246900	27511820	28144270		11384200	24665770	12649110
24349540	28460500	25930680	27828040	27195590	28144270		9170605	18024980	18657440
22135940	26246900	21187260	28776730	21819720	24665770		11384200	15178930	21819720
19606120	32255230	25930680	21819720	26879360	29725410		9803061	22768400	18973670
27828040	21503490	25614450	23084630	29725410	19922350		7589466	15811390	19289890
32255230	19289890	28776730	16760070	28776730	22452170		6957011	13281570	18657440
32571460	22135940	26879360	18341210	28776730	22768400		4427189	10119290	21187260
28460500	25298220	26879360	19606120	29092950	26246900		8221922	12649110	15495160
25614450	21503490	23717080	18973670	25930680	23717080		6640783	13597790
25930680	27195590	25930680	19922350	32887690	25614450		8854377	11067970
26879360	25614450	31306550	23084630		30674090
25614450	23717080	30041640	26563130		24981990
19922350	27511820	25298220	21503490		24665770
17392530	25298220	29092950	21819720		25614450
18657440	24033310	34785060	22135940		19922350
18024980	28776730	25614450	21503490		26879360
20871030	20871030	24033310	16443840		27195590
27828040	22452170	20871030	28776730		27828040
24981990	21819720	24349540	20554800		14546480
29409180	20871030	23400860	17708760		20238580
25614450	19606120	22135940	11384200		25930680
26879360	20554800	21819720	21187260		24349540
24033310	19922350	25930680	18657440		35417510
24665770	18973670	29409180	13914020		30674090
27828040	19606120	24665770	16443840		25298220
27511820	20238580	23400860	15495160		26246900
23400860	21819720	20871030	16127620		23717080
28144270	15495160		9803061		24349540

## Sheet: Fig. 5d
Figure 5d
WT	DfliB	fliCON	fliCONDfliB	fljBON	fljBONDfliB
13597790	19922350	14230250	20554800	20554800	23084630
11700430	18024980	16127620	20554800	18657440	24349540
11384200	18024980	19922350	18341210	19606120	21187260
13281570	22135940	17392530	19922350	21187260	19606120
13914020	20238580	18024980	21187260	19606120	24981990
11700430	18341210	18341210	22452170	17392530	24349540
14546480	14546480	12016660	20871030	12016660	18973670
12332880	13281570	12649110	17708760	12965340	17392530
14862710	18341210	12016660	18341210	14546480	21503490
11384200	16760070	13914020	18657440	11384200	18973670
15811390	17392530	14546480	18973670	16443840	23400860
14546480	17076300	12332880	18657440	15811390	23084630
20871030	14862710	17076300	17392530	17392530	13914020
22452170	13597790	16443840	17392530	12332880	14862710
20871030	17708760	12332880	20554800	12965340	14862710
20554800	19606120	14230250	19289890	13914020	16127620
19606120	16127620	15811390	20238580	14546480	13281570
18973670	18024980	13281570	17708760	14862710	13597790
12016660	19606120	8854377	17076300	17392530	20238580
12332880	17076300	10119290	18024980	15178930	20238580
11067970	16443840	12649110	14862710	18657440	21503490
9486833	15178930	15178930	16443840	13914020	19289890
12332880	14546480	10751740	19606120	18657440	21819720
15178930	14862710	11384200	18024980	19606120	23084630
9803061		12016660	18024980	14546480	17392530
11384200		8538150	17392530	15811390	17076300
12016660		10751740	21819720	14862710	11700430
14862710		12016660	19606120	15811390	20238580
12965340		11700430	20871030	16127620	16127620
11067970		11384200	18341210	17076300	18024980
		11700430	18341210	14546480	23717080
		12965340	20554800	15495160	23400860
		12649110	20554800	14546480	19606120
		12965340	19606120	14230250	22452170
		14230250	24349540	16760070	23400860
		11700430	18657440	14230250	24033310

[truncated: 16 more sheets: Supl. Fig. 4a, Supl. Fig. 4b, Supl. Fig. 4c, Supl. Fig. 5, Supl. Fig. 6a, Supl. Fig. 6b, Supl. Fig. 6c, Supl. Fig. 6d, Supl. Fig. 6e, Supl. Fig. 7a, Supl. Fig. 7b, Supl. Fig. 7c, Supl. Fig. 7d, Supl. Fig. 7e, Supl. Fig. 8a, Supl. Fig. 8b]
